# Supplementary material for: 3D-Printed Microfluidic Droplet Generator with Hydrophilic and Hydrophobic Polymers
Source: Micromachines (Basel). 2021 Jan 16;12(1):91. doi: 10.3390/mi12010091 (PMC7830873; doi:10.3390/mi12010091)
Supplement: Supplementary file 1 [file micromachines-12-00091-s001.zip]

Archive with 1 entries (0 files):
- micromachines-1066239 supplementary for conversion/
